# Supplementary material for: Response of Macrophyte Traits to Herbivory and Neighboring Species: Integration of the Functional Trait Framework in the Context of Ecological Invasions
Source: Front Plant Sci. 2019 Jan 10;9:1981. doi: 10.3389/fpls.2018.01981 (PMC6335397; doi:10.3389/fpls.2018.01981)
Supplement: Supplementary file 2 [file Table_1.XLS]

## Sheet: Metadata
Table S1. Dataset_Biomasses and damages.
Attribute name		Description	Unit	Type
ue		Experimental Unit Number	/	Factor
herbi		Herbivore presence : E = With crayfish ; T =Control= without crayfish	/	Factor
presence		Herbivore presence : Herbi = With herbivore ; Temoin =Control= without herbivore	/	Factor
sps		Target plant species : Egeria densa (Egeria) or Ludwigia grandiflora (Jussie) or Myriophyllum spicatum (Mspi)	/	Factor
voisin		Neighboring plant species: Egeria densa (Eg) or Ludwigia grandiflora (Ju) or Myriophyllum spicatum (Ms)	/	Factor
comb		Plant species combination : Target + Neighbourg : Names abbreviation in uppercase	/	Factor
combttt		Plant-Plant-herbivore presence : Target + Neighbourg + herbi : Names abbreviation in uppercase	/	Factor
RGR		Relative Growth Rate	d-1	Numeric
Freebiomass		Free leaf Biomass	g	Numeric
Fpredmoytige		Percentage of predated leaves	%	Numeric
Nbfragments		Number of cut shoots		Numeric
DMCbiom		Dry Matter Content of the pool of the three stems	g.g-1	Numeric

## Sheet: Thouvenot_et_al_data_individual
ue	herbi	presence	sps	voisin	comb	combttt	RGR	Freebiomass	Fpredmoytige	Nbfragments	DMCbiom
3	E	Herbi	Egeria	Ms	EGMS	EGMSE	-0.15	0.02	64.81	2	8.652
7	E	Herbi	Egeria	Ju	EGJU	EGJUE	-0.54	0	100	0	7.525
14	E	Herbi	Egeria	Ju	EGJU	EGJUE	-0.36	0	77.78	-1	8.303
16	E	Herbi	Egeria	Ms	EGMS	EGMSE	-0.3	0	68.69	2	7.973
21	E	Herbi	Egeria	Ju	EGJU	EGJUE	-0.21	0	55.56	-1	5.225
23	E	Herbi	Egeria	Ms	EGMS	EGMSE	-0.22	0.01	NA	1	7.464
29	E	Herbi	Egeria	Ju	EGJU	EGJUE	-0.5	0	NA	2	4.967
31	E	Herbi	Egeria	Ms	EGMS	EGMSE	-0.13	0	NA	2	7.983
40	E	Herbi	Egeria	Ju	EGJU	EGJUE	-0.2	0.01	73.33	2	5.523
45	E	Herbi	Egeria	Ms	EGMS	EGMSE	-0.22	0	0	1	NA
47	E	Herbi	Egeria	Ms	EGMS	EGMSE	-0.41	0	NA	2	6.276
54	E	Herbi	Egeria	Ju	EGJU	EGJUE	-0.29	NA	78.31	0	5.642
60	E	Herbi	Egeria	Ju	EGJU	EGJUE	0	0.03	59.4	1	4.94
62	E	Herbi	Egeria	Ms	EGMS	EGMSE	-0.07	0.03	59.93	1	4.378
64	E	Herbi	Egeria	Ms	EGMS	EGMSE	-0.04	0	29.17	0	6.558
71	E	Herbi	Egeria	Ju	EGJU	EGJUE	0.07	0	43.01	1	4.089
5	E	Herbi	Jussie	Ms	JUMS	JUMSE	0.13	0.08	54.17	1	6.767
7	E	Herbi	Jussie	Eg	JUEG	JUEGE	0.05	0.14	41.96	0	6.826
12	E	Herbi	Jussie	Ms	JUMS	JUMSE	0.13	0.07	8.62	0	8.552
14	E	Herbi	Jussie	Eg	JUEG	JUEGE	0.02	0.13	69.05	1	6.919
21	E	Herbi	Jussie	Eg	JUEG	JUEGE	0.05	0.32	45.83	2	5.96
25	E	Herbi	Jussie	Ms	JUMS	JUMSE	0.06	0.48	67.35	1	7.412
29	E	Herbi	Jussie	Eg	JUEG	JUEGE	0.04	0.16	54.63	1	6.901
36	E	Herbi	Jussie	Ms	JUMS	JUMSE	0.04	0.02	24.62	2	8.022
38	E	Herbi	Jussie	Ms	JUMS	JUMSE	-0.04	0.49	83.33	4	5.544
40	E	Herbi	Jussie	Eg	JUEG	JUEGE	0.08	0.03	54.17	0	6.779
49	E	Herbi	Jussie	Ms	JUMS	JUMSE	-0.12	0.46	30.56	4	5.033
54	E	Herbi	Jussie	Eg	JUEG	JUEGE	0.04	0.19	51.39	0	6.192
55	E	Herbi	Jussie	Ms	JUMS	JUMSE	-0.08	0.15	79.37	2	4.76
60	E	Herbi	Jussie	Eg	JUEG	JUEGE	0.08	0	49.52	2	5.402
69	E	Herbi	Jussie	Ms	JUMS	JUMSE	0.05	0.13	37.5	1	5.492
71	E	Herbi	Jussie	Eg	JUEG	JUEGE	0.05	0	29.07	0	7.61
3	E	Herbi	MSpi	Eg	MSEG	MSEGE	0.15	0	31.43	2	8.04
5	E	Herbi	MSpi	Ju	MSJU	MSJUE	-0.47	0.06	NA	-1	9.384
12	E	Herbi	MSpi	Ju	MSJU	MSJUE	-0.06	0	9.52	0	12.916
16	E	Herbi	MSpi	Eg	MSEG	MSEGE	-0.17	0.01	3.33	0	14.581
23	E	Herbi	MSpi	Eg	MSEG	MSEGE	-0.27	0.01	20.74	0	8.465
25	E	Herbi	MSpi	Ju	MSJU	MSJUE	-0.07	0.03	23.33	1	12.202
31	E	Herbi	MSpi	Eg	MSEG	MSEGE	-1.07	0.23	66.67	-2	8.969
36	E	Herbi	MSpi	Ju	MSJU	MSJUE	-0.16	0.02	45.83	2	8.904
38	E	Herbi	MSpi	Ju	MSJU	MSJUE	-0.18	0	21.83	0	13.589
45	E	Herbi	MSpi	Eg	MSEG	MSEGE	0.01	0.51	36.1	1	4.488
47	E	Herbi	MSpi	Eg	MSEG	MSEGE	-0.24	0.02	20	2	13.754
49	E	Herbi	MSpi	Ju	EGJU	EGJUE	-0.29	0.18	28.89	0	12.37
55	E	Herbi	MSpi	Ju	MSJU	MSJUE	-0.07	0	22.5	0	10.231
62	E	Herbi	MSpi	Eg	MSEG	MSEGE	-0.05	0.09	34.17	1	7.378
64	E	Herbi	MSpi	Eg	MSEG	MSEGE	-0.04	0	0	1	8.881
69	E	Herbi	MSpi	Ju	MSJU	MSJUE	-0.06	0	30.56	0	8.398
6	T	Temoin	Egeria	Ju	EGJU	EGJUT	-0.05	0	0	0	6.864
8	T	Temoin	Egeria	Ms	EGMS	EGMST	0.11	0	0	0	5.549
10	T	Temoin	Egeria	Ju	EGJU	EGJUT	-0.03	0	0	0	6.544
15	T	Temoin	Egeria	Ms	EGMS	EGMST	-0.01	0	31.11	0	7.542
19	T	Temoin	Egeria	Ms	EGMS	EGMST	0.08	0	0	1	7.759
26	T	Temoin	Egeria	Ju	EGJU	EGJUT	0.06	0	9.52	0	7.136
30	T	Temoin	Egeria	Ms	EGMS	EGMST	0.05	0	0	0	6.898
34	T	Temoin	Egeria	Ju	EGJU	EGJUT	0.05	0	0	0	6.933
39	T	Temoin	Egeria	Ju	EGJU	EGJUT	0.05	0.01	0	0	6.157
41	T	Temoin	Egeria	Ms	EGMS	EGMST	0	0	0	0	7.211
50	T	Temoin	Egeria	Ju	EGJU	EGJUT	0.01	0	0	0	5.603
52	T	Temoin	Egeria	Ms	EGMS	EGMST	0.03	0	0	0	4.454
56	T	Temoin	Egeria	Ju	EGJU	EGJUT	0.16	0	0	0	4.743
58	T	Temoin	Egeria	Ms	EGMS	EGMST	0.06	0	0	0	5.713
67	T	Temoin	Egeria	Ju	EGJU	EGJUT	0.11	0	0	0	4.654
72	T	Temoin	Egeria	Ms	EGMS	EGMST	0.02	0	0	0	6.245
1	T	Temoin	Jussie	Ms	JUMS	JUMST	0.11	0	0	0	7.859
6	T	Temoin	Jussie	Eg	JUEG	JUEGT	0.05	0.68	0	0	7.411
10	T	Temoin	Jussie	Eg	JUEG	JUEGT	0.06	0	3.03	0	6.977
17	T	Temoin	Jussie	Ms	JUMS	JUMST	0.09	0	0	0	6.592
24	T	Temoin	Jussie	Ms	JUMS	JUMST	0.04	0	0	0	7.218
26	T	Temoin	Jussie	Eg	JUEG	JUEGT	0.09	0	0	0	7.671
32	T	Temoin	Jussie	Ms	JUMS	JUMST	0.08	0	0	0	5.557
34	T	Temoin	Jussie	Eg	JUEG	JUEGT	0.13	0	0	0	5.593
39	T	Temoin	Jussie	Eg	JUEG	JUEGT	0.08	0.17	0	0	6.773
43	T	Temoin	Jussie	Ms	JUMS	JUMST	0.1	0	0	0	6.158
48	T	Temoin	Jussie	Ms	JUMS	JUMST	0.12	0	0	0	6.771
50	T	Temoin	Jussie	Eg	JUEG	JUEGT	0.08	0.15	0	0	6.368
56	T	Temoin	Jussie	Eg	JUEG	JUEGT	0.07	0	0	0	5.937
63	T	Temoin	Jussie	Ms	JUMS	JUMST	0.11	0	0	0	5.969
65	T	Temoin	Jussie	Ms	JUMS	JUMST	0.08	0	0	0	6.281
67	T	Temoin	Jussie	Eg	JUEG	JUEGT	0.08	0	0	0	6.64
1	T	Temoin	MSpi	Ju	MSJU	MSJUT	0.08	0	0	0	13.031
8	T	Temoin	MSpi	Eg	MSEG	MSEGT	0	0	0	0	10.177
15	T	Temoin	MSpi	Eg	MSEG	MSEGT	0.03	0	0	0	9.307
17	T	Temoin	MSpi	Ju	MSJU	MSJUT	-0.12	0	0	0	12.506
19	T	Temoin	MSpi	Eg	MSEG	MSEGT	-0.14	0	0	0	14.65
24	T	Temoin	MSpi	Ju	MSJU	MSJUT	-0.09	0	0	0	15.701
30	T	Temoin	MSpi	Eg	MSEG	MSEGT	-0.15	0	0	0	10.966
32	T	Temoin	MSpi	Ju	MSJU	MSJUT	0	0	0	0	10.333
41	T	Temoin	MSpi	Eg	MSEG	MSEGT	-0.05	0	0	0	10.407
43	T	Temoin	MSpi	Ju	MSJU	MSJUT	0.04	0	0	0	9.774
48	T	Temoin	MSpi	Ju	MSJU	MSJUT	-0.03	0.04	0	0	12.288
52	T	Temoin	MSpi	Eg	MSEG	MSEGT	-0.2	0	0	0	8.169
58	T	Temoin	MSpi	Eg	MSEG	MSEGT	0.07	0	0	0	7.35
63	T	Temoin	MSpi	Ju	MSJU	MSJUT	0.04	0	0	0	7.37
65	T	Temoin	MSpi	Ju	MSJU	MSJUT	0.05	0	0	0	9.616
72	T	Temoin	MSpi	Eg	MSEG	MSEGT	-0.18	0	0	0	13
