# Supplementary material for: Response of Macrophyte Traits to Herbivory and Neighboring Species: Integration of the Functional Trait Framework in the Context of Ecological Invasions
Source: Front Plant Sci. 2019 Jan 10;9:1981. doi: 10.3389/fpls.2018.01981 (PMC6335397; doi:10.3389/fpls.2018.01981)
Supplement: Supplementary file 3 [file Table_2.XLS]

## Sheet: Metadata
Table S2. Dataset_Leaves traits.
Attribute name		Description	Unit	Type
ue		Experimental Unit Number	/	Factor
herbi		Herbivore presence : E = With crayfish ; T =Control= without crayfish	/	Factor
presence		Herbivore presence : Herbi = With herbivore ; Temoin =Control= without herbivore	/	Factor
sps		Target plant species : Egeria densa (Egeria) or Ludwigia grandiflora (Jussie) or Myriophyllum spicatum (Mspi)	/	Factor
voisin		Neighboring plant species: Egeria densa (Eg) or Ludwigia grandiflora (Ju) or Myriophyllum spicatum (Ms)	/	Factor
comb		Plant species combination : Target + Neighbourg : Names abbreviation in uppercase	/	Factor
combttt		Plant-Plant-herbivore presence : Target + Neighbourg + herbi : Names abbreviation in uppercase	/	Factor
LDMC		Leaf Dry Matter Content	mg.g-1	Numeric
SLA		Specific Leaf Area	mm2.mg-1	Numeric

## Sheet: Thouvenot_et_al_data_leaves
ue	numF	sps	voisin	herbi	ttt	combttt	LDMC	SLA
3	T2F1	Egeria	Ms	H	E	MHE	118.72	83.46
3	T1F1	Egeria	Ms	H	E	MHE	85.57	128.72
3	T3F1	Egeria	Ms	H	E	MHE	256.81	39
6	T1F1	Egeria	Ju	T	T	JTT	113.02	110.44
6	T2F1	Egeria	Ju	T	T	JTT	132.56	311.27
6	T3F1	Egeria	Ju	T	T	JTT	388.62	43.28
7	T2F1	Egeria	Ju	H	E	JHE	119.01	87.92
7	T1F1	Egeria	Ju	H	E	JHE	NA	NA
7	T3F1	Egeria	Ju	H	E	JHE	NA	NA
8	T3F1	Egeria	Ms	T	T	MTT	34.93	381.11
8	T2F1	Egeria	Ms	T	T	MTT	83.02	149.44
8	T1F1	Egeria	Ms	T	T	MTT	145.94	52.22
10	T2F1	Egeria	Ju	T	T	JTT	128.49	56.65
10	T3F1	Egeria	Ju	T	T	JTT	219.83	42.8
10	T1F1	Egeria	Ju	T	T	JTT	140.57	54
14	T2F1	Egeria	Ju	H	E	JHE	526.32	NA
14	T1F1	Egeria	Ju	H	E	JHE	NA	NA
14	T3F1	Egeria	Ju	H	E	JHE	NA	NA
15	T3F1	Egeria	Ms	T	T	MTT	200.96	43.01
15	T2F1	Egeria	Ms	T	T	MTT	351.14	22.72
15	T1F1	Egeria	Ms	T	T	MTT	609.5	18.7
16	T2F1	Egeria	Ms	H	E	MHE	38.15	125
16	T3F1	Egeria	Ms	H	E	MHE	73	NA
16	T1F1	Egeria	Ms	H	E	MHE	NA	NA
19	T2F1	Egeria	Ms	T	T	MTT	153.65	98.89
19	T3F1	Egeria	Ms	T	T	MTT	87.31	157
19	T1F1	Egeria	Ms	T	T	MTT	374.26	97.26
21	T2F1	Egeria	Ju	H	E	JHE	69.67	168.67
21	T1F1	Egeria	Ju	H	E	JHE	97.94	296.67
21	T3F1	Egeria	Ju	H	E	JHE	NA	NA
23	T1F1	Egeria	Ms	H	E	MHE	198.43	40.87
23	T2F1	Egeria	Ms	H	E	MHE	321.07	31.83
23	T3F1	Egeria	Ms	H	E	MHE	NA	NA
26	T2F1	Egeria	Ju	T	T	JTT	154.09	88.14
26	T3F1	Egeria	Ju	T	T	JTT	239.24	68.52
26	T1F1	Egeria	Ju	T	T	JTT	277.11	41.2
29	T2F1	Egeria	Ju	H	E	JHE	82.49	198.89
29	T1F1	Egeria	Ju	H	E	JHE	131.69	77.87
29	T3F1	Egeria	Ju	H	E	JHE	NA	NA
30	T3F1	Egeria	Ms	T	T	MTT	94.3	145.16
30	T2F1	Egeria	Ms	T	T	MTT	94.55	128.78
30	T1F1	Egeria	Ms	T	T	MTT	126.53	103.05
31	T1F1	Egeria	Ms	H	E	MHE	NA	276
31	T2F1	Egeria	Ms	H	E	MHE	NA	340
31	T3F1	Egeria	Ms	H	E	MHE	NA	NA
34	T1F1	Egeria	Ju	T	T	JTT	154.49	64.96
34	T3F1	Egeria	Ju	T	T	JTT	458.7	48.43
34	T2F1	Egeria	Ju	T	T	JTT	158.95	45.2
39	T2F1	Egeria	Ju	T	T	JTT	146.81	55.63
39	T3F1	Egeria	Ju	T	T	JTT	187.71	103.11
39	T1F1	Egeria	Ju	T	T	JTT	143.87	38.43
40	T2F1	Egeria	Ju	H	E	JHE	144.7	54.67
40	T1F1	Egeria	Ju	H	E	JHE	160.83	40.59
40	T3F1	Egeria	Ju	H	E	JHE	119.95	113.96
41	T1F1	Egeria	Ms	T	T	MTT	102.32	155
41	T2F1	Egeria	Ms	T	T	MTT	105.57	82.77
41	T3F1	Egeria	Ms	T	T	MTT	70.05	250.83
45	T3F1	Egeria	Ms	H	E	MHE	146.82	47.81
45	T1F1	Egeria	Ms	H	E	MHE	175.08	40.39
45	T2F1	Egeria	Ms	H	E	MHE	158.8	40.13
47	T1F1	Egeria	Ms	H	E	MHE	158.85	68.11
47	T2F1	Egeria	Ms	H	E	MHE	NA	NA
47	T3F1	Egeria	Ms	H	E	MHE	NA	NA
50	T3F1	Egeria	Ju	T	T	JTT	65.9	224.31
50	T2F1	Egeria	Ju	T	T	JTT	33.59	386.67
50	T1F1	Egeria	Ju	T	T	JTT	133.33	101.11
52	T3F1	Egeria	Ms	T	T	MTT	94.22	139.78
52	T1F1	Egeria	Ms	T	T	MTT	91.02	167.89
52	T2F1	Egeria	Ms	T	T	MTT	138.58	77.57
54	T2F1	Egeria	Ju	H	E	JHE	167.26	176.52
54	T1F1	Egeria	Ju	H	E	JHE	85.65	467.04
54	T3F1	Egeria	Ju	H	E	JHE	NA	NA
56	T2F1	Egeria	Ju	T	T	JTT	320.39	22.47
56	T1F1	Egeria	Ju	T	T	JTT	NA	NA
56	T3F1	Egeria	Ju	T	T	JTT	NA	NA
58	T1F1	Egeria	Ms	T	T	MTT	152.41	49.16
58	T2F1	Egeria	Ms	T	T	MTT	209.2	42.88
58	T3F1	Egeria	Ms	T	T	MTT	113.59	119.33
60	T3F1	Egeria	Ju	H	E	JHE	34.55	246.67
60	T1F1	Egeria	Ju	H	E	JHE	66.81	111.67
60	T2F1	Egeria	Ju	H	E	JHE	87.72	91.11
62	T1F1	Egeria	Ms	H	E	MHE	86.41	93.79
62	T3F1	Egeria	Ms	H	E	MHE	183.75	70.91
62	T2F1	Egeria	Ms	H	E	MHE	320.16	64.41
64	T3F1	Egeria	Ms	H	E	MHE	76.78	169.63
64	T1F1	Egeria	Ms	H	E	MHE	163.65	84.78
64	T2F1	Egeria	Ms	H	E	MHE	106.28	106
67	T1F1	Egeria	Ju	T	T	JTT	55.54	116.67
67	T2F1	Egeria	Ju	T	T	JTT	70.19	117.22
67	T3F1	Egeria	Ju	T	T	JTT	90.96	125.56
71	T3F1	Egeria	Ju	H	E	JHE	50.37	298.89
71	T2F1	Egeria	Ju	H	E	JHE	51.69	178.89
71	T1F1	Egeria	Ju	H	E	JHE	84.41	224.5
72	T2F1	Egeria	Ms	T	T	MTT	69.94	134.56
72	T1F1	Egeria	Ms	T	T	MTT	267.24	131.92
72	T3F1	Egeria	Ms	T	T	MTT	77.09	115.94
1	T3F1	Jussie	Ms	T	T	MTT	105.42	42.93
1	T1F1	Jussie	Ms	T	T	MTT	119.97	42.55
1	T2F1	Jussie	Ms	T	T	MTT	212.13	21.7
5	T1F1	Jussie	Ms	H	E	MHE	104.34	44.65
5	T3F1	Jussie	Ms	H	E	MHE	120.37	41.03
5	T2F1	Jussie	Ms	H	E	MHE	136.9	28.95
6	T3F1	Jussie	Eg	T	T	ETT	171.23	33.89
6	T2F1	Jussie	Eg	T	T	ETT	160.71	31.12
6	T1F1	Jussie	Eg	T	T	ETT	212.36	22.55
7	T1F1	Jussie	Eg	H	E	EHE	115.43	33.93
7	T3F1	Jussie	Eg	H	E	EHE	138.9	32.9
7	T2F1	Jussie	Eg	H	E	EHE	143.02	26.04
10	T3F1	Jussie	Eg	T	T	ETT	132.62	42.41
10	T2F1	Jussie	Eg	T	T	ETT	147.33	28.16
10	T1F1	Jussie	Eg	T	T	ETT	148.2	32.64
12	T3F1	Jussie	Ms	H	E	MHE	162.8	32.5
12	T1F1	Jussie	Ms	H	E	MHE	178.83	32.95
12	T2F1	Jussie	Ms	H	E	MHE	195.12	28.02
14	T3F1	Jussie	Eg	H	E	EHE	118.75	39.13
14	T2F1	Jussie	Eg	H	E	EHE	166.75	22.06
14	T1F1	Jussie	Eg	H	E	EHE	163.16	22.14
17	T3F1	Jussie	Ms	T	T	MTT	126.9	35.38
17	T2F1	Jussie	Ms	T	T	MTT	133.43	32.44
17	T1F1	Jussie	Ms	T	T	MTT	144.47	30.6
21	T2F1	Jussie	Eg	H	E	EHE	108.51	40.43
21	T3F1	Jussie	Eg	H	E	EHE	129.62	39.22
21	T1F1	Jussie	Eg	H	E	EHE	146.07	22.47
24	T3F1	Jussie	Ms	T	T	MTT	197.63	26.24
24	T1F1	Jussie	Ms	T	T	MTT	206.7	25.88
24	T2F1	Jussie	Ms	T	T	MTT	223.4	24.44
25	T3F1	Jussie	Ms	H	E	MHE	147.62	33.31
25	T2F1	Jussie	Ms	H	E	MHE	154.21	25.95
25	T1F1	Jussie	Ms	H	E	MHE	166.3	26.82
26	T3F1	Jussie	Eg	T	T	ETT	174.6	27.69
26	T1F1	Jussie	Eg	T	T	ETT	203.82	27.19
26	T2F1	Jussie	Eg	T	T	ETT	211.72	20.5
29	T3F1	Jussie	Eg	H	E	EHE	155.67	30.55
29	T1F1	Jussie	Eg	H	E	EHE	177.52	27.92
29	T2F1	Jussie	Eg	H	E	EHE	181.88	22.81
32	T3F1	Jussie	Ms	T	T	MTT	92.99	52.38
32	T1F1	Jussie	Ms	T	T	MTT	124.3	38.28
32	T2F1	Jussie	Ms	T	T	MTT	129.95	37.25
34	T1F1	Jussie	Eg	T	T	ETT	148.4	23.08
34	T3F1	Jussie	Eg	T	T	ETT	139.71	29.29
34	T2F1	Jussie	Eg	T	T	ETT	146.24	25.43
36	T1F1	Jussie	Ms	H	E	MHE	140.94	29.9
36	T3F1	Jussie	Ms	H	E	MHE	180.39	27.7
36	T2F1	Jussie	Ms	H	E	MHE	233.1	22.95
38	T1F1	Jussie	Ms	H	E	MHE	120.06	76.47
38	T2F1	Jussie	Ms	H	E	MHE	178.79	20.04
38	T3F1	Jussie	Ms	H	E	MHE	187.93	44.43
39	T2F1	Jussie	Eg	T	T	ETT	145.56	31.64
39	T3F1	Jussie	Eg	T	T	ETT	153.01	20.37
39	T1F1	Jussie	Eg	T	T	ETT	153.24	33.97
40	T3F1	Jussie	Eg	H	E	EHE	103.28	34.95
40	T2F1	Jussie	Eg	H	E	EHE	121.72	29.97
40	T1F1	Jussie	Eg	H	E	EHE	138.46	25.26
43	T2F1	Jussie	Ms	T	T	MTT	120.38	38.65
43	T1F1	Jussie	Ms	T	T	MTT	108.87	38.64
43	T3F1	Jussie	Ms	T	T	MTT	93.33	43.73
48	T3F1	Jussie	Ms	T	T	MTT	93.79	50
48	T2F1	Jussie	Ms	T	T	MTT	137.97	30.53
48	T1F1	Jussie	Ms	T	T	MTT	132.77	28.75
49	T1F1	Jussie	Ms	H	E	MHE	16.41	32.96
49	T3F1	Jussie	Ms	H	E	MHE	127.09	42.63
49	T2F1	Jussie	Ms	H	E	MHE	125.66	51
50	T2F1	Jussie	Eg	T	T	ETT	134.54	35.31
50	T3F1	Jussie	Eg	T	T	ETT	333.29	33.34
50	T1F1	Jussie	Eg	T	T	ETT	152.65	28.2
54	T3F1	Jussie	Eg	H	E	EHE	147.15	22.35
54	T2F1	Jussie	Eg	H	E	EHE	163.82	41.7
54	T1F1	Jussie	Eg	H	E	EHE	177.84	17.84
55	T2F1	Jussie	Ms	H	E	MHE	85.88	59.14
55	T3F1	Jussie	Ms	H	E	MHE	137.41	36.05
55	T1F1	Jussie	Ms	H	E	MHE	154.94	31.24
56	T3F1	Jussie	Eg	T	T	ETT	15.63	259.17
56	T1F1	Jussie	Eg	T	T	ETT	19.03	234.44
56	T2F1	Jussie	Eg	T	T	ETT	54.18	97.85
60	T1F1	Jussie	Eg	H	E	EHE	106.87	38.65
60	T2F1	Jussie	Eg	H	E	EHE	116.86	30.64
60	T3F1	Jussie	Eg	H	E	EHE	139.25	30.54
63	T3F1	Jussie	Ms	T	T	MTT	118.39	38.58
63	T1F1	Jussie	Ms	T	T	MTT	128.53	31.57
63	T2F1	Jussie	Ms	T	T	MTT	136.61	30.81
65	T2F1	Jussie	Ms	T	T	MTT	126.54	44.45
65	T1F1	Jussie	Ms	T	T	MTT	135.84	31.28
65	T3F1	Jussie	Ms	T	T	MTT	176.11	25.59
67	T3F1	Jussie	Eg	T	T	ETT	146.93	27.93
67	T2F1	Jussie	Eg	T	T	ETT	158.33	29.52
67	T1F1	Jussie	Eg	T	T	ETT	152.04	27.08
69	T2F1	Jussie	Ms	H	E	MHE	108.46	46.54
69	T3F1	Jussie	Ms	H	E	MHE	123.28	40.95
69	T1F1	Jussie	Ms	H	E	MHE	122.25	43.13
71	T3F1	Jussie	Eg	H	E	EHE	218.06	23.65
71	T2F1	Jussie	Eg	H	E	EHE	137.83	34.89
71	T1F1	Jussie	Eg	H	E	EHE	167.9	23.47
1	T1F1	Mspi	Ju	T	T	JTT	172.29	NA
1	T2F1	Mspi	Ju	T	T	JTT	189.16	NA
1	T3F1	Mspi	Ju	T	T	JTT	462.76	NA
3	T1F1	Mspi	Eg	H	E	EHE	141.89	NA
3	T2F1	Mspi	Eg	H	E	EHE	299.58	NA
3	T3F1	Mspi	Eg	H	E	EHE	311.62	NA
5	T2F1	Mspi	Ju	H	E	JHE	175.67	NA
5	T1F1	Mspi	Ju	H	E	JHE	NA	NA
5	T3F1	Mspi	Ju	H	E	JHE	NA	NA
8	T1F1	Mspi	Eg	T	T	ETT	NA	NA
8	T3F1	Mspi	Eg	T	T	ETT	232.44	NA
8	T2F1	Mspi	Eg	T	T	ETT	141.64	NA
12	T2F1	Mspi	Ju	H	E	JHE	99.21	NA
12	T1F1	Mspi	Ju	H	E	JHE	190.43	NA
12	T3F1	Mspi	Ju	H	E	JHE	260.57	NA
15	T3F1	Mspi	Eg	T	T	ETT	407.62	NA
15	T2F1	Mspi	Eg	T	T	ETT	450.97	NA
15	T1F1	Mspi	Eg	T	T	ETT	600	NA
16	T2F1	Mspi	Eg	H	E	EHE	316.53	NA
16	T1F1	Mspi	Eg	H	E	EHE	481.87	NA
16	T3F1	Mspi	Eg	H	E	EHE	294.78	NA
17	T3F1	Mspi	Ju	T	T	JTT	165.16	NA
17	T1F1	Mspi	Ju	T	T	JTT	174.82	NA
17	T2F1	Mspi	Ju	T	T	JTT	356.25	NA
19	T1F1	Mspi	Eg	T	T	ETT	169.87	NA
19	T2F1	Mspi	Eg	T	T	ETT	361.11	NA
19	T3F1	Mspi	Eg	T	T	ETT	302.8	NA
23	T1F1	Mspi	Eg	H	E	EHE	326.43	NA
23	T3F1	Mspi	Eg	H	E	EHE	276.72	NA
23	T2F1	Mspi	Eg	H	E	EHE	405.23	NA
24	T3F1	Mspi	Ju	T	T	JTT	44.75	NA
24	T1F1	Mspi	Ju	T	T	JTT	249.84	NA
24	T2F1	Mspi	Ju	T	T	JTT	201.71	NA
25	T3F1	Mspi	Ju	H	E	JHE	149.6	NA
25	T2F1	Mspi	Ju	H	E	JHE	263.61	NA
25	T1F1	Mspi	Ju	H	E	JHE	398	NA
30	T3F1	Mspi	Eg	T	T	ETT	198.98	NA
30	T1F1	Mspi	Eg	T	T	ETT	224.35	NA
30	T2F1	Mspi	Eg	T	T	ETT	229.68	NA
31	T1F1	Mspi	Eg	H	E	EHE	133.11	NA
31	T2F1	Mspi	Eg	H	E	EHE	NA	NA
31	T3F1	Mspi	Eg	H	E	EHE	NA	NA
32	T3F1	Mspi	Ju	T	T	JTT	166.86	NA
32	T1F1	Mspi	Ju	T	T	JTT	123	NA
32	T2F1	Mspi	Ju	T	T	JTT	148.92	NA
36	T1F1	Mspi	Ju	H	E	JHE	186.83	NA
36	T2F1	Mspi	Ju	H	E	JHE	253.13	NA
36	T3F1	Mspi	Ju	H	E	JHE	361.57	NA
38	T1F1	Mspi	Ju	H	E	JHE	178.97	NA
38	T3F1	Mspi	Ju	H	E	JHE	195.97	NA
38	T2F1	Mspi	Ju	H	E	JHE	210.92	NA
41	T2F1	Mspi	Eg	T	T	ETT	91.03	NA
41	T3F1	Mspi	Eg	T	T	ETT	164.1	NA
41	T1F1	Mspi	Eg	T	T	ETT	312.52	NA
43	T3F1	Mspi	Ju	T	T	JTT	69.02	NA
43	T2F1	Mspi	Ju	T	T	JTT	96.19	NA
43	T1F1	Mspi	Ju	T	T	JTT	115.74	NA
45	T1F1	Mspi	Eg	H	E	EHE	184.39	NA
45	T2F1	Mspi	Eg	H	E	EHE	559.5	NA
45	T3F1	Mspi	Eg	H	E	EHE	536.28	NA
47	T3F1	Mspi	Eg	H	E	EHE	120.43	NA
47	T1F1	Mspi	Eg	H	E	EHE	113.41	NA
47	T2F1	Mspi	Eg	H	E	EHE	244.39	NA
48	T2F1	Mspi	Ju	T	T	JTT	156.69	NA
48	T3F1	Mspi	Ju	T	T	JTT	99.31	NA
48	T1F1	Mspi	Ju	T	T	JTT	218.77	NA
49	T2F1	Mspi	Ju	H	E	JHE	177.31	NA
49	T3F1	Mspi	Ju	H	E	JHE	170.92	NA
49	T1F1	Mspi	Ju	H	E	JHE	151.52	NA
52	T2F1	Mspi	Eg	T	T	ETT	134.32	NA
52	T3F1	Mspi	Eg	T	T	ETT	179.8	NA
52	T1F1	Mspi	Eg	T	T	ETT	195.71	NA
55	T2F1	Mspi	Ju	H	E	JHE	99.8	NA
55	T1F1	Mspi	Ju	H	E	JHE	121.44	NA
55	T3F1	Mspi	Ju	H	E	JHE	289.22	NA
58	T1F1	Mspi	Eg	T	T	ETT	217.81	NA
58	T3F1	Mspi	Eg	T	T	ETT	150.58	NA
58	T2F1	Mspi	Eg	T	T	ETT	152.63	NA
62	T1F1	Mspi	Eg	H	E	EHE	94.41	NA
62	T2F1	Mspi	Eg	H	E	EHE	104.59	NA
62	T3F1	Mspi	Eg	H	E	EHE	95.22	NA
63	T1F1	Mspi	Ju	T	T	JTT	102.54	NA
63	T3F1	Mspi	Ju	T	T	JTT	95.67	NA
63	T2F1	Mspi	Ju	T	T	JTT	155.81	NA
64	T3F1	Mspi	Eg	H	E	EHE	133.33	NA
64	T2F1	Mspi	Eg	H	E	EHE	111.48	NA
64	T1F1	Mspi	Eg	H	E	EHE	127.48	NA
65	T2F1	Mspi	Ju	T	T	JTT	102.66	NA
65	T3F1	Mspi	Ju	T	T	JTT	107.84	NA
65	T1F1	Mspi	Ju	T	T	JTT	120.25	NA
69	T1F1	Mspi	Ju	H	E	JHE	112.62	NA
69	T2F1	Mspi	Ju	H	E	JHE	131.03	NA
69	T3F1	Mspi	Ju	H	E	JHE	74.08	NA
72	T3F1	Mspi	Eg	T	T	ETT	134.82	NA
72	T2F1	Mspi	Eg	T	T	ETT	151.92	NA
72	T1F1	Mspi	Eg	T	T	ETT	160.96	NA
